# Supplementary material for: Circulating Cell-Free DNA in Dogs with Mammary Tumors: Short and Long Fragments and Integrity Index
Source: PLoS One. 2017 Jan 12;12(1):e0169454. doi: 10.1371/journal.pone.0169454 (PMC5231265; doi:10.1371/journal.pone.0169454)
Supplement: S1 Table — In brackets the number of subjects is indicated. For non-neoplastic diseased subjects a list of the diagnosed diseases is provided, the term inflammatory indicates an increased white blood cells count in the subject. (XLSX) [file pone.0169454.s003.xlsx]

## Sheet: Table S1
S1 Table. Short and long DNA fragments and (integrity) index (long/short) quantified (ng/mL) by qRT-PCR in the plasma of non-neoplastic diseased, healthy, and mammary tumor-bearing (neoplastic) subjects. In brackets the number of subjects is indicated. For non-neoplastic diseased subjects a list of the diagnosed diseases is provided, the term inflammatory indicates an increased white blood cells …
NON-NEOPLASTIC DISEASED					HEALTHY					NEOPLASTIC
(19)					(10)					Benign (8)					Malignant (36)				Necrotic (18)				Non-necrotic (17)
Disease	Short	Long	Index		Short	Long	Index		Subject	Short	Long	Index		Subject	Short	Long	Index		Short	Long	Index		Short	Long	Index
patellar luxation_inflammatory	8.997	8.936	0.993		8.296	4.003	0.482		6	10.765	9.057	0.841		1	497.432	185.681	0.373		1.208	0.579	0.479		497.432	185.681	0.373
neurological_inflammatory	32.749	27.296	0.833		9.578	7.299	0.762		8	20.032	26.193	1.308		3	0.359	0.172	0.478		78.776	53.319	0.677		0.359	0.172	0.478
skin wound_inflammatory	6.087	5.641	0.927		1.595	1.018	0.638		11	6.368	3.403	0.534		14	2.398	1.422	0.593		299.727	234.85	0.784		2.398	1.422	0.593
abortion & endometritis_inflammatory	8.624	6.156	0.714		13.212	14.165	1.072		16	224.343	141.441	0.63		21	10.788	6.793	0.63		72.603	41.732	0.575		10.788	6.793	0.63
cholangiohepatitis_inflammatory	14.781	11.604	0.785		15.473	8.697	0.562		20	4.317	2.222	0.515		2	1.208	0.579	0.479		29.963	19.108	0.638		391.2	259.146	0.662
cholangiohepatitis_inflammatory	5.52	4.154	0.753		72.929	60.209	0.826		22	8.785	3.288	0.374		4	78.776	53.319	0.677		2.206	1.219	0.553		149.189	129.635	0.869
arthritis	6.802	4.396	0.646		12.029	6.917	0.575		41	29.848	21.564	0.722		10	391.2	259.146	0.662		464.346	291.212	0.627		21.948	11.548	0.526
chronic degenerative heart valve disease	31.031	23.115	0.745		24.727	11.532	0.466		43	333.712	249.84	0.749		15	299.727	234.85	0.784		1.4	0.947	0.677		12.048	8.782	0.729
gastroenteritis_inflammatory	4.981	2.38	0.478		96.283	49.267	0.512							17	72.603	41.732	0.575		2.416	1.313	0.543		477.478	252.899	0.53
acetabular fracture_inflammatory	17.826	12.657	0.71		33.876	19.375	0.572							18	29.963	19.108	0.638		796.488	521.347	0.655		3.069	1.664	0.542
arrhythmogenic cardiomyopathy	394.656	325.073	0.824											7	149.189	129.635	0.869		32.571	20.454	0.628		186.594	99.351	0.532
chronic renal failure	116.094	36.721	0.316											9	21.948	11.548	0.526		28.976	18.518	0.639		66.3	53.755	0.811
chronic degenerative heart valve disease	18.962	9.039	0.477											24	12.048	8.782	0.729		7.011	5.407	0.771		1.891	1.128	0.596
atopic dermatitis	63.192	30.028	0.475											34	477.478	252.899	0.53		29.547	17.54	0.594		3.356	1.702	0.507
cranial cruciate ligament rupture	6.123	3.14	0.513											35	3.069	1.664	0.542		97.525	67.57	0.693		2.512	1.62	0.645
hemorragic anemia (endometritis)_inflammatory	73.723	60.303	0.818											29	186.594	99.351	0.532		13.974	12.07	0.864		10.353	7.113	0.687
liver damage	468.035	414.672	0.886											36	66.3	53.755	0.811		13.171	7.816	0.593		9.065	6.147	0.678
healthy but leucocytosis	20.861	15.459	0.741											39	1.891	1.128	0.596		1137.1	1007.83	0.886
healthy but leucocytosis	12.272	10.461	0.852											5	2.206	1.219	0.553
														23	464.346	291.212	0.627
														26	1.4	0.947	0.677
														28	2.416	1.313	0.543
														30	796.488	521.347	0.655
														31	3.356	1.702	0.507
														32	32.571	20.454	0.628
														38	28.976	18.518	0.639
														40	7.011	5.407	0.771
														12	2.512	1.62	0.645
														27	10.353	7.113	0.687
														37	29.547	17.54	0.594
														44	97.525	67.57	0.693
														25	13.974	12.07	0.864
														13	9.065	6.147	0.678
														19	61.505	40.538	0.659
														33	13.171	7.816	0.593
														42	1137.1	1007.83	0.886

## Sheet: Foglio2
	DISEASED NON-N				HEALTHY				NEOPLASTIC				BENIGN				MALIGNANT				NECROTIC				NON-NECROTIC
	short	long	ratio		short	long	ratio		short	logn	ratio		short	long	ratio		short	long	ratio		short	long	ratio		short	logn	ratio
Number of values	19	19	19		10	10	10		44	44	44		8	8	8		36	36	36		18	18	18		17	17	17
Minimum	4.981	2.38	0.316		1.595	1.018	0.466		0.359	0.172	0.373		4.317	2.222	0.374		0.359	0.172	0.373		1.208	0.579	0.479		0.359	0.172	0.373
25% Percentile	6.802	5.641	0.513		9.258	6.189	0.5045		4.83	2.489	0.5423		6.972	3.317	0.5198		3.141	1.674	0.5455		5.862	4.384	0.5885		2.791	1.642	0.528
Median	17.83	11.6	0.745		14.34	10.11	0.5735		20.99	14.81	0.634		15.4	15.31	0.676		25.46	14.81	0.634		29.76	18.81	0.6385		10.79	7.113	0.596
75% Percentile	63.19	30.03	0.833		43.64	26.85	0.778		136.3	91.41	0.7148		175.7	112.6	0.818		136.3	91.41	0.6848		148.1	109.4	0.7125		167.9	114.5	0.6825
Maximum	468	414.7	0.993		96.28	60.21	1.072		1137	1008	1.308		333.7	249.8	1.308		1137	1008	0.886		1137	1008	0.886		497.4	259.1	0.869
Mean	69.02	53.22	0.7098		28.8	18.25	0.6467		128.5	87.48	0.6499		79.77	57.13	0.7091		139.3	94.22	0.6368		172.7	129	0.6598		108.6	60.5	0.6111
Std. Deviation	131.5	113.5	0.1809		31.23	20.07	0.1892		235.7	179.3	0.1574		126.7	90.69	0.284		253.7	193.9	0.1154		318.2	258.8	0.1082		175.1	91.27	0.1238
Std. Error of Mean	30.16	26.04	0.04151		9.875	6.347	0.05983		35.54	27.03	0.02372		44.79	32.07	0.1004		42.29	32.32	0.01923		74.99	61	0.02551		42.46	22.14	0.03003
Lower 95% CI of mean	5.656	-1.485	0.6226		6.462	3.891	0.5113		56.85	32.96	0.6021		-26.13	-18.7	0.4717		53.49	28.61	0.5977		14.5	0.3516	0.606		18.57	13.58	0.5474
Upper 95% CI of mean	132.4	107.9	0.797		51.14	32.61	0.7821		200.2	142	0.6977		185.7	132.9	0.9466		225.2	159.8	0.6758		330.9	257.7	0.7136		198.6	107.4	0.6747
