# Supplementary material for: Circulating Cell-Free DNA in Dogs with Mammary Tumors: Short and Long Fragments and Integrity Index
Source: PLoS One. 2017 Jan 12;12(1):e0169454. doi: 10.1371/journal.pone.0169454 (PMC5231265; doi:10.1371/journal.pone.0169454)
Supplement: S2 Table — (XLSX) [file pone.0169454.s004.xlsx]

## Sheet: Tabella 2 IHC
S2 Table. Segnalment, diagnosis, tumor diameter, extent of tumoral necrosis, and immunohistochemical expression of Bcl-2, Bax, and Bad proteins for the dogs included in the study. Immunohistochemistry includes also values of IRS scale (IRS) and Allred score (Allred).
ID	Breed	Age (years)	Histopathological diagnosis	Total tumor area (μm²)	Area of necrosis (μm²) (NP, not present; ND, not detectable)	% of necrosis	Bcl-2								Bax								Bad
							Luminal cells				Basal/Myoepithelial cells				Luminal cells				Basal/Myoepithelial cells				Luminal cells				Basal/Myoepithelial cells
							Positive cells %	Positive cells intensity	IRS	Allred	Positive cells %	Positive cells intensity	IRS	Allred	Positive cells %	Positive cells intensity	IRS	Allred	Positive cells %	Positive cells intensity	IRS	Allred	Positive cells %	Positive cells intensity	IRS	Allred	Positive cells %	Positive cells intensity	IRS	Allred
1	Pointer	12	Complex Carcinoma		NP		ND			ND	ND				100	1	4	6	80	0.5	1.5	5.5	100	1	4	6	40	0.5	1	4.5
			Complex Carcinoma		NP		ND			ND	ND				100	1	4	6	60	0.5	1.5	4.5	100	1	4	6	40	0.5	1	4.5
2	Miniature Pinscher	10	Simple Tubular Carcinoma	9.99209e+06	820374	8.21023	100	1	4	6					60	0.5	1.5	4.5					100	1	4	6
3	Mixed	12	Simple Tubular Carcinoma		NP		100	1	4	6					ND								100	1	4	6
4	Shih Tzu	9	Complex Carcinoma	4.55613e+07	3.12842e+06	6.86641	100	2	8	7	80	1	3	6	100	1.5	6	6.5	60	0.5	1.5	4.5	100	1	4	6	70	0.5	1.5	5.5
			Complex Carcinoma		NP		100	2	8	7	80	1	3	6	100	1.5	6	6.5	60	0.5	1.5	4.5	100	1	4	6	70	0.5	1.5	5.5
5	Boxer	10	Complex Carcinoma	2.78798e+07	1.19391e+06	4.28233	100	1	4	6	100	1	4	6	100	1.5	6	6.5	40	1	2	5	100	1.5	6	6.5	80	1.5	4.5	6.5
			Carcinoma in Benign Mixed Tumor		NP		100	2	8	7	100	2	8	7	100	1.5	6	6.5	60	0.5	1.5	4.5	100	1	4	6	80	0.5	1.5	5.5
			Complex Adenoma		BENIGN		100	1.5	6	6.5	90	2	8	7	100	1	4	6	40	0.5	1	4.5	100	1	4	6	40	0.5	1	4.5
6	Dobermann Pinscher	7	Complex Adenoma		BENIGN		100	1	4	6	100	1	4	6	70	2	6	7	30	0.5	1	3.5	100	1	4	6	80	0.5	1.5	5.5
			Simple Adenoma		BENIGN		100	1	4	6					100	1	4	6					100	1.5	6	6.5
7	Brittany	10	Solid Carcinoma		NP		100	1	4	6					90	1	4	6					100	1	4	6
8	Dachshund	9	Complex Adenoma		BENIGN		100	1.5	6	6.5	70	1.5	4.5	6.5	100	1.5	6	6.5	20	0.5	1	3.5	100	1	4	6	40	0.5	1	4.5
			Benign Mixed Tumor		BENIGN		ND				ND				80	1	3	6	????	????			ND				ND
9	German Shepherd Dog	10	Simple Tubulopapillary Carcinoma		NP		100	2.5	10	7.5					100	1.5	6	6.5					100	1.5	6	6.5
10	Standard Poodle	9	Simple Tubular Carcinoma		NP		100	0.5	2	5.5					ND								100	1	4	6
			Complex Carcinoma	2.76135e+08	1.48003e+07	5.35982	100	1.5	6	6.5	80	1	4	6	100	0.5	2	5.5	????	????			100	1	4	6	80	1	3	6
			Simple Adenoma		BENIGN		ND								ND								ND
11	Mixed	11	Complex Adenoma		BENIGN		100	1.5	6	6.5	90	2	8	7	100	1	4	6	100	0.5	2	5.5	ND				ND
			Benign Mixed Tumor		BENIGN		100	0.5	2	5.5	60	1.5	4.5	5.5	100	2	8	7	80	1.5	4.5	6.5	100	0.5	2	5.5	40	0.5	1	4.5
12	Maltese	12	Micropapillary Carcinoma		NP		100	1.5	6	6.5					40	1	2	5					100	1	4	6
13	English Setter	5	Simple Tubulopapillary Carcinoma		NP		100	1	4	6					100	1	4	6					100	1	4	6
14	Mixed	12	Complex Carcinoma		NP		100	1.5	6	6.5	80	1	3	6	20	0.5	1	3.5	5	1.5	1.5	3.5	100	1	4	6	40	0.5	1	4.5
15	Beagle	12	Complex Carcinoma	2.83132e+07	2.35756e+06	8.32672	100	0.5	2	5.5	100	0.5	2	5.5	80	1	3	6	40	0.5	1	4.5	100	2	8	7	70	1	3	6
			Benign Mixed Tumor		BENIGN		ND				ND				ND				ND				ND				ND
16	Maltese	10	Complex Adenoma		BENIGN		100	1	4	6	80	0.5	1.5	5.5	100	1	4	6	60	0.5	1.5	4.5	100	0.5	2	5.5	40	0.5	1	4.5
			Benign Mixed Tumor		BENIGN		100	1	4	6	80	0.5	1.5	5.5	100	1	4	6	????	????			100	1	4	6	40	0.5	1	4.5
17	Mixed	8	Carcinoma and Malignant Myoepithelioma	1.34311e+08	4.28953e+07	31.9372	100	1	4	6	100	1	4	6	100	2	8	7	5	1	1	3	100	1	4	6	100	1.5	6	6.5
			Simple Cystic-Papillary Carcinoma		NP		100	1.5	6	6.5					100	2	8	7					100	1	4	6
18	Airedale terrier	8	Complex Carcinoma	7.73884e+07	6.51253e+06	8.41537	100	1.5	6	6.5	90	1.5	6	6.5	100	1.5	6	6.5	20	0.5	1	3.5	100	2	8	7	80	1.5	4.5	5.5
			Mixed Carcinoma		ND		ND				ND				ND				ND				ND				ND
			Complex Adenoma		BENIGN		100	2	8	7	90	1.5	6	6.5	100	0.5	2	5.5	10	0.5	0.5	2.5	100	1.5	6	6.5	80	1	3	6
			Simple Adenoma		BENIGN		100	0.5	2	5.5					80	0.5	1.5	5.5					100	1.5	6	6.5
19	German Shepherd Dog	10	Anaplastic Carcinoma		NP		80	3	9	8					100	1	4	6					100	1.5	6	6.5
			Simple Tubular Carcinoma	2.64048e+07	5.38109e+06	20.3792	ND				ND				80	2	6	7					ND
			Complex Carcinoma	8.11895e+07	2.17863e+07	26.8338	100	2	8	7	90	1.5	6	6.5	100	2	8	7	80	1	3	6	100	0.5	2	5.5	70	0.5	1.5	5.5
20	Puli	12	Complex Adenoma		BENIGN		10	0.5	0.5	2.5	30	0.5	1	3.5	ND				ND				80	0.5	2	5.5	40	0.5	1	4.5
			Intraductal Papillary Adenoma		BENIGN		100	0.5	2	5.5					80	0.5	1.5	5.5					100	1	4	6
			Ductal Adenoma		BENIGN		10	0.5	0.5	2.5					ND								100	0.5	2	5.5
21	Dobermann Pinscher	6	Simple Tubular Carcinoma		NP		100	1.5	6	6.5					60	1.5	4.5	5.5					100	1	4	6
			Simple Adenoma		BENIGN		100	1	4	6					80	0.5	1.5	5.5					100	1	4	6
22	Dachshund	10	Complex Adenoma		BENIGN		100	0.5	2	5.5	80	1.5	4.5	6.5	100	1	4	6	100	0.5	2	5.5	100	0.5	2	5.5	80	0.5	1.5	5.5
23	Wire Fox Terrier	9	Complex Carcinoma	2.93175e+07	136923	0.467036	100	1	4	6	80	2	6	7	100	1	4	6	10	0.5	0.5	1.5	100	2.5	10	7.5	80	1.5	4.5	6.5
24	Mixed	5	Simple Tubular Carcinoma		NP		ND								ND								ND
25	Dalmatian	13	Carcinoma and Malignant Myoepithelioma	2.8071e+08	1.31235e+07	4.67509	100	1.5	6	6.5	100	1.5	6	6.5	100	0.5	2	5.5	40	0.5	1	4.5	100	0.5	2	5.5	100	1	4	6
			Complex Carcinoma		ND		ND				ND				ND				ND				ND				ND
26	Mixed	15	Carcinoma and Malignant Myoepithelioma	2.76447e+08	1.17704e+07	4.25773	100	1	4	6	100	1.5	6	6.5	100	1	4	6	50	1	2	5	100	2.5	10	7.5	100	2	8	7
			Simple Tubular Carcinoma	9.48058e+06	1.11352e+06	11.7452	ND								80	1	3	6					ND
			Complex Carcinoma		ND		ND				ND				ND				ND				ND				ND
27	German Shepherd Dog	8	Simple Tubular Carcinoma		ND		ND								40	1.5	3	5.5					ND
28	Miniature Pinscher	13	Intraductal Papillary Carcinoma	3.38775e+08	5.40425e+07	15.9523	100	1	4	6					ND								100	1	4	6
			Complex Carcinoma		ND		ND				ND				ND				ND				ND				ND
			Complex Adenoma		BENIGN		100	1	4	6	100	0.5	2	5.5	100	1	4	6	60	0.5	1.5	4.5	100	2.5	10	7.5	80	0.5	1.5	5.5
29	Bullmastiff	7	Simple Cystic-Papillary Carcinoma		NP		100	1	4	6					100	0.5	2	5.5					100	1	4	6
30	Bulldog	10	Carcinoma in Benign Mixed Tumor	8.37315e+07	2.35809e+06	2.81625	60	1	3	5	10	1	1	3	100	2	8	7	40	0.5	1	4.5	100	0.5	2	5.5	40	0.5	1	4.5
31	German Shepherd Dog	8	Carcinoma and Malignant Myoepithelioma		NP		100	2	8	7	80	1	3	6	100	0.5	2	5.5	20	0.5	1	3.5	100	1	4	6	100	0.5	2	5.5
			Complex Carcinoma	2.25016e+07	1.79152e+06	7.96177	100	2	8	7	80	1	3	6	100	1	4	6	40	0.5	1	4.5	100	1	4	6	100	0.5	2	5.5
			Complex Carcinoma		NP		100	2	8	7	80	1	3	6	40	0.5	1	5.5	60	0.5	1.5	4.5	100	1	4	6	40	0.5	1	4.5
32	Mixed	10	Complex Carcinoma	2.56404e+07	155668	0.60712	100	1	4	6	100	0.5	2	5.5	100	2	8	7	80	1	3	6	100	1	4	6	40	0.5	1	4.5
33	Labrador Retriever	13	Adenosquamous Carcinoma	1.89947e+08	2.37493e+06	1.25031	100	1.5	6	6.5					100	2	8	7					100	0.5	2	5.5
34	Standard Poodle	7	Simple Tubular Carcinoma		NO IHC		ND								ND								ND
35	German Shepherd Dog	12	Simple Tubular Carcinoma		NP		100	1	4	6					100	1	4	6					100	1	4	6
			Complex Carcinoma		NP		100	1.5	6	6.5	70	1.5	4.5	6.5	100	1.5	6	6.5	40	0.5	1	4.5	100	1	4	6	40	0.5	1	4.5
36	Mixed	10	Intraductal Papillary Carcinoma		NP		100	1.5	6	6.5					60	1.5	4.5	5.5					100	1	4	6
37	Golden Retriever	10	Solid Carcinoma	1.00077e+07	211124	2.10963	100	1	4	6					80	1.5	4.5	6.5					100	1.5	6	6.5
38	Mixed	7	Intraductal Papillary Carcinoma	1.2078e+08	2.27144e+07	18.8065	100	0.5	2	5.5					30	2	4	5					100	0.5	2	5.5
39	Yorkshire Terrier	12	Simple Tubulopapillary Carcinoma		NP		100	1	4	6					100	2	8	7					100	0.5	2	5.5
			Complex Adenoma		BENIGN		100	1	4	6	100	2	8	7	100	1.5	6	6.5	80	1.5	4.5	6.5	100	1	4	6	100	0.5	2	5.5
			Benign Mixed Tumor		BENIGN		100	1	4	6	100	2	8	7	100	1.5	6	6.5	80	1.5	4.5	6.5	100	1	4	6	100	0.5	2	5.5
40	Yorkshire Terrier	11	Simple Tubular Carcinoma	3.02264e+07	420626	1.39158	100	1	4	6					100	1.5	6	6.5					100	1	4	6
			Complex Carcinoma	6.97983e+07	1.05972e+07	15.1826	100	1	4	6	60	1	3	5	100	1	4	6	40	0.5	1	4.5	90	0.5	2	5.5	70	0.5	1.5	5.5
			Intraductal Papillary Carcinoma	2.33459e+07	312395	1.33811	100	1.5	6	6.5					100	1.5	6	6.5					100	1	4	6
41	German Shepherd Dog	9	Complex Adenoma		BENIGN		100	0.5	2	5.5	80	0.5	1.5	5.5	100	1	4	6	40	0.5	1	4.5	100	1	4	6	80	1	1.5	6
42	Mixed	6	Anaplastic Carcinoma	1.55829e+08	2.4789e+07	15.9078	0	0	0	0					100	0.5	2	5.5					100	2	8	7
			Complex Carcinoma		NP		ND				ND				100	2.5	10	7.5	80	0.5	1.5	5.5	100	1.5	6	6.5	80	0.5	4.5	5.5
43	German Shorthaired Pointer	10	Benign Mixed Tumor		BENIGN		ND				ND				20	1.5	3	4.5	30	2	4	5	100	1	4	6	40	0.5	1	4.5
44	Mixed	12	Simple Tubular Carcinoma	7.94583e+07	1.33426e+06	1.6792	80	1.5	4.5	6.5					ND								80	0.5	1.5	5.5
			Benign Mixed Tumor		NP		90	1	4	6	60	1	3	5	100	0.5	2	5.5	60	1.5	4.5	5.5	70	1	3	6	60	1	3	5
